# Supplementary material for: Prevalence and Mechanisms of Dynamic Chemical Defenses in Tropical Sponges
Source: PLoS One. 2015 Jul 8;10(7):e0132236. doi: 10.1371/journal.pone.0132236 (PMC4496075; doi:10.1371/journal.pone.0132236)
Supplement: S1 Table — (XLSX) [file pone.0132236.s001.xlsx]

## Sheet: Canthigaster-Deterrence
Results of the feeding assays with the pufferfish Canthigaster solandri						GENERELL DETERRENCE
Extracts were incorporated into artificial food. Results represent feeding amount (mm²)
Sponge species:	Aplysinellasp.			Cacospongia sp.			Dysidea granulosa			Hyrtios altus			Iotrochota sp.			Melophlus sarasinorum			Stylissa massa			Neopetrosia carbonaria
Treatment:	INDUCED	NON-INDUCED		INDUCED	NON-INDUCED		INDUCED	NON-INDUCED		INDUCED	NON-INDUCED		INDUCED	NON-INDUCED		INDUCED	NON-INDUCED		INDUCED	NON-INDUCED		INDUCED	NON-INDUCED
Replicates:	22	40		34	28		14	42		34	22		0	43		1	51		0	34		1	51
	3	41		15	49		0	34		15	36		1	50		14	54		1	58		1	31
	3	47		26	32		2	24		29	30		4	57		1	41		1	44		1	59
	47	52		19	37		8	9		37	17		7	27		10	38		0	10		0	42
	8	43		6	18		0	15		28	20		3	43		5	37		2	42		0	29
	0	47		26	22		1	8		18	9		3	39		4	19		0	14		0	41
	1	31		16	45		3	18		0	5		1	41		23	89		0	45		0	22
	17	32		23	1		2	33		29	11		19	21		12	24					0	2
	2	18		26	1		11	1		9	4		5	40		7	23					24	39
	31	56		3	30					3	3					1	19					17	38
	34	3		21	27					10	27					13	51
										7	17
Mean:	15.2727	37.2727		19.5455	26.3636		4.55556	20.4444		18.25	16.75		4.77778	40.1111		8.27273	40.5455		0.571429	35.2857		3	35.1111
SD:	16.187	15.5698		9.15821	15.4808		5.15051	13.776		12.7288	10.7545		5.76146	10.8333		6.91507	20.6802		0.786796	17.4424		8.6564	15.8128

## Sheet: Diadema-Deterrence
Results of the feeding assays with the pufferfish Diadema savignyi						GENERELL DETERRENCE
Extracts were incorporated into artificial food. Results represent feeding amount (mm²)
Sponge species:	Aplysinellasp.			Cacospongia sp.			Dysidea granulosa			Hyrtios altus			Iotrochota sp.			Melophlus sarasinorum			Stylissa massa			Neopetrosia carbonaria
Treatment:	Extract	Control		Extract	Control		Extract	Control		Extract	Control		Extract	Control		Extract	Control		Extract	Control		Extract	Control
Replicates:	3	60		86	96		26	74		23	66		63	108		8	54		1	88		25	96
	12	54		0	74		12	25		55	28		56	109		2	35		0	87		54	106
	16	87		11	15		15	66		57	15		5	107		0	34		0	65		2	86
	24	36		13	12		14	57		69	12		91	90		1	98		2	99		38	102
	7	86		1	83		9	88		1	11		39	109		2	86		5	45		3	31
	11	89		38	38		15	65		2	54		51	100		0	6		0	55		37	86
	31	55		45	96		4	98		14	66		48	105		0	51		1	78		39	99
	23	77		4	76		1	101		12	12		51	101		2	13		1	81		33	38
	34	89		25	14		19	71		7	17		8	112		0	91		0	78		36	99
	9	45		11	11		13	81		24	33		85	88		1	53		0	44		21	51
	2	72		1	85		6	55		28	36		58	102		2	50		2	101		21	99
Mean:	15.6364	68.1818		21.3636	54.5455		12.1818	71		26.5455	31.8182		50.4545	102.818		1.63636	51.9091		1.09091	74.6364		28.0909	81.1818
SD:	10.9387	19.0935		26.2651	36.3328		7.05433	21.5778		23.5939	21.4094		26.6247	7.78226		2.29228	30.0881		1.51357	19.9463		15.7318	27.4984

## Sheet: Canthigaster-Induction
Results of the feeding assays with the pufferfish Canthigaster solandri						INDUCED DEFENSE
Extracts were incorporated into artificial food. Results represent feeding amount (mm²)
Sponge species:	Aplysinellasp.			Cacospongia sp.			Dysidea granulosa			Hyrtios altus			Iotrochota sp.			Melophlus sarasinorum			Stylissa massa			Neopetrosia carbonaria
Treatment:	INDUCED	NON-INDUCED		INDUCED	NON-INDUCED		INDUCED	NON-INDUCED		INDUCED	NON-INDUCED		INDUCED	NON-INDUCED		INDUCED	NON-INDUCED		INDUCED	NON-INDUCED		INDUCED	NON-INDUCED
Replicates:	36	17		24	30		6	0		49	26		47	3		25	51		3	11		4	7
	27	24		33	18		4	1		27	6		26	19		10	13		0	14		24	17
	27	27		3	46		2	3		18	19		24	25		3	10		0	6		0	1
	24	23		69	21		2	2		12	27		21	23		9	24		1	18		31	15
	16	9		49	16		2	2		8	4		20	6		11	19		3	6		39	19
	1	25		36	20		10	1		12	2		13	9		13	52		3	18		14	14
	5	6		53	23		2	14		13	14		26	8		43	4		1	9		13	11
	15	10		36	28		10	3		14	12		49	3		3	17		0	5		25	8
	19	26		30	39		1	22		4	12		19	23		19	4		2	8		44	33
	53	51		72	17		10	12		5	1		11	14		3	8
	7	4		27	35					6	15					49	21
										7	17
Mean:	20.9091	20.1818		39.2727	26.6364		4.9	6		14.5833	12.9167		25.6	13.3		17.0909	20.2727		1.44444	10.5556		21.5556	13.8889
SD:	14.9897	13.3328		20.2094	9.90225		3.78447	7.39369		12.5948	8.62827		12.808	8.62876		15.8774	16.7815		1.33333	5.0525		15.0757	9.0753

## Sheet: Diadema-Induction
Results of the feeding assays with the pufferfish Diadema savignyi						INDUCED DEFENSE
Extracts were incorporated into artificial food. Results represent feeding amount (mm²)
Sponge species:	Aplysinellasp.			Cacospongia sp.			Dysidea granulosa			Hyrtios altus			Iotrochota sp.			Melophlus sarasinorum			Stylissa massa			Neopetrosia carbonaria
Treatment:	INDUCED	NON-INDUCED		INDUCED	NON-INDUCED		INDUCED	NON-INDUCED		INDUCED	NON-INDUCED		INDUCED	NON-INDUCED		INDUCED	NON-INDUCED		INDUCED	NON-INDUCED		INDUCED	NON-INDUCED
Replicates:	25	35		60	70		0	95		120	35		65	110		2	10		8	45		115	8
	80	85		65	0		0	17		90	55		5	85		6	13		10	110		0	0
	18	55		90	0		0	85		120	0		0	75		4	10		15	105		45	55
	0	38		0	70		0	103		120	15		110	45		8	4		20	35		0	20
	110	14		73	0		0	70		55	65		10	10		3	10		12	50		0	85
	12	95		0	65		0	65		110	8		5	110		0	4		10	90		0	65
	5	85		85	11		74	0		18	70		35	90		0	5		8	90		0	110
	30	75		0	85		5	67		105	45		0	0		3	10		55	65		65	90
	15	106		78	15		0	52		65	80		95	32		0	15		70	75		0	115
	57	21		5	90		9	55		55	90		23	0		0	8		15	0		95	8
				0	45		48	0								6	15					60	10
				30	110		85	0
Mean:	35.2	60.9		41.4545	41		8.8	60.9		85.8	46.3		36.1111	61.8889		2.6	8.9		22.3	66.5		28.125	54.125
SD:	35.9036	32.624		39.6039	36.3731		24.9089	35.7415		35.6021	31.1842		43.2852	41.5736		2.79682	3.69534		21.7922	34.4843		45.0432	44.114

## Sheet: Canthigaster-Activation
Results of the feeding assays with the pufferfish Canthigaster solandri						ACTIVATED DEFENSE
Extracts were incorporated into artificial food. Results represent feeding amount (mm²)
Sponge species:				Cacospongia sp.			Dysidea granulosa			Hyrtios altus			Iotrochota sp.			Melophlus sarasinorum			Stylissa massa			Neopetrosia carbonaria
Treatment:				ACTIVATED	NON-ACTIVATED		ACTIVATED	NON-ACTIVATED		ACTIVATED	NON-ACTIVATED		ACTIVATED	NON-ACTIVATED		ACTIVATED	NON-ACTIVATED		ACTIVATED	NON-ACTIVATED		ACTIVATED	NON-ACTIVATED
Replicates:				31	19		0	9		2	3		32	4		4	43		4	3		23	21
				39	4		4	1		10	18		14	1		6	42		3	5		0	2
				53	21		2	1		26	12		19	5		36	6		2	1		3	24
				8	12		4	7		14	8		26	11		10	27		2	0		1	1
				51	29		4	5		3	27		43	15		19	21		0	1		1	1
				3	0		1	1		8	21		39	0		9	33		0	1		12	23
				47	23		12	5		14	11		42	4		5	51		8	1		3	2
				22	25		15	2		16	30		28	13		34	47		18	7		1	1
				4	4		4	4		19	23		31	4		26	16		1	3		3	2
				19	7		6	4		39	36		30	6		8	13		8	2		5	8
				49	33					7	17					2	21
Mean:				29.6364	16.0909		5.2	3.9		14.3636	18.7273		30.4	6.3		14.4545	29.0909		4.6	2.4		5.2	8.5
SD:				19.4282	11.2379		4.75628	2.72641		10.7821	9.94073		9.39503	5.03433		12.3155	15.0828		5.52167	2.17051		7.13053	10.0139

## Sheet: Diadema-Activation
Results of the feeding assays with the urchin Diadema savignyi						ACTIVATED DEFENSE
Extracts were incorporated into artificial food. Results represent feeding amount (mm²)
Sponge species:	Aplysinellasp.			Cacospongia sp.			Dysidea granulosa			Hyrtios altus			Iotrochota sp.			Melophlus sarasinorum			Stylissa massa			Neopetrosia carbonaria
Treatment:	ACTIVATED	NON-ACTIVATED		ACTIVATED	NON-ACTIVATED		ACTIVATED	NON-ACTIVATED		ACTIVATED	NON-ACTIVATED		ACTIVATED	NON-ACTIVATED		ACTIVATED	NON-ACTIVATED		ACTIVATED	NON-ACTIVATED		ACTIVATED	NON-ACTIVATED
Replicates:	18	4		100	100		7	1		92	94		87	39		0	0		105	105		9	53
	32	5		25	35		5	2		71	110		1	102		2	2		45	45		1	48
	36	71		22	0		8	9		101	2		11	29		1	1		95	50		6	64
	34	109		0	10		3	3		2	2		102	25		0	0		0	12		84	1
	103	108		100	100		1	2		99	51		102	0		0	1		5	115		45	36
	99	85		100	100		9	2		110	21		85	39		1	1		10	100		70	60
	11	99		61	58		3	13		61	59		4	100		0	1		30	12
	48	23		55	54		11	20		85	88		23	32		2	2		0	0
	88	66		11	9		9	21		40	44		89	22		0	0		105	110
	64	60		95	99		6	8		123	124		105	3					0	35
																			105	10
Mean:	53.3	63		56.9	56.5		6.2	8.1		78.4	59.5		60.9	39.1		0.666667	0.888889		45.4545	54		35.8333	43.6667
SD:	33.4433	40.0666		40.3112	41.5859		3.19026	7.60774		36.2406	43.6151		44.8787	35.1835		0.866025	0.781736		47.3526	45.1796		35.7626	23.0882
