# Supplementary material for: Prevalence and Mechanisms of Dynamic Chemical Defenses in Tropical Sponges
Source: PLoS One. 2015 Jul 8;10(7):e0132236. doi: 10.1371/journal.pone.0132236 (PMC4496075; doi:10.1371/journal.pone.0132236)
Supplement: S2 Table — (XLSX) [file pone.0132236.s002.xlsx]

## Sheet: Generell microbial inhibition
Results of disc diffusion assay.
Inhibition zones (mm)
Bacteria ID	Aplysinellasp.	Cacospongia sp.	Dysidea granulosa	Hyrtios altus	Iotrochota sp.	Melophlus sarasinorum	Stylissa massa	Neopetrosia carbonaria
1714	0.66	0	0	0	0	0	0	0
1808	1.16	0	1.5	0	0	3	5.83	1
1809	1.83	0	1	0	0	0	3.83	0
1810	1.33	0	3.5	0	0	0	1	0
1733	0	0.38	7.33	1	0.666667	0.56	1.33	10.83
1729	0	0	0	0	0	0	1.5	2.5
1772	0	0	0	0	0	0	0.3	1.5
1635	0	0	1.5	0	0.0666667	0	1.66	8.5
1805	0	0	3.16	0	0	0	1.16	3.83
1789	0	0	0	0	0	5	0	0
1636	0	0	1.16	0	0	0.5	2.16	7.33
1654	0.66	0	0	0		0	1.33	5.5
1678	3.66	0	3.16	0	0	0	1	0
1701	2.66	1.66	7	0	0	0.16	7.16	11.5
1682	0	1.5	7	0.5	0.3	1.16	6.33	11.16
1686	0	2.16	3.16	0.2	0	1.83	3	2.5
1711	6.33	1.83	6.16	0	0.166667	2	6.5	10.5
1785	0	0.83	3.5	0	0	0	6.83	8.83
1621	3.5	0	0	0	0	1.83	0	1.66
1675	0	0	0	0	0	0	1.66	0
1698	0	0.5	6.66	0	0	0	2.66	5.83
1721	0	0	0	0	0	0	3.33	3
1744	0	0.33	4.83	0	0.433333	1.66	5.5	8
1754	1.83	0	0	0	0	0	5.83	1.83
1703	4.16	0	0	0	0	0	0	0
1767	3.66	0	0	0		0	1.83	3.5
1792	0	0	0	0	0.333333	0.66	0	0
1761	0	0	0	0	0	0	0	6
1694	0	0	1	0	0	0	2.66	5.83
1722	0	0	1.5	0	0	0	1	0.66
1794	1.33	0	0	0	0	0	2.16	5.83
1633	0	0	0	0	0.833333	2.66	1.66	1.33
1659	2.33	0	1	0		0	2.83	1.66
1644	0	0	0	0	0	0	0	1.66
1645	0	0	0	0	0	0	0	0
1649	0	0	0	0	0	0	1.66	4.83
1652	0	0	0	0	0	0	0	4.66
1726	0	0	0	0	0	0	0.3	0.23
Mean	0.923684	0.241842	1.68737	0.0447368	0.08	0.553158	2.21053	3.73658
SE	0.251526	0.0923449	0.390788	0.0293838	0.0335066	0.179441	0.361472	0.596653

## Sheet: microbial inhibition Induced
Results of disc diffusion assay.
Inhibition zones of induced - NON induced extracts (mm)
	Aplysinellasp.	Cacospongia sp.	Dysidea granulosa	Hyrtios altus	Iotrochota sp.	Melophlus sarasinorum	Stylissa massa	Neopetrosia carbonaria
Mean	0.329412	0.171429	0.0355556	-0.05	-0.025641	0.48381	0.274483	0.1625
SE	0.0969137	0.0400849	0.0515842	0.135769	0.0621497	0.114394	0.0831501	0.086498

## Sheet: microbial inhibition Activated
Results of disc diffusion assay.
Inhibition zones of activated - NON activated extracts (mm)
	Aplysinellasp.	Cacospongia sp.	Dysidea granulosa	Hyrtios altus	Iotrochota sp.	Melophlus sarasinorum	Stylissa massa	Neopetrosia carbonaria
Mean	-0.235714	0.09625	0.156	0.178	-0.271429	-0.248182	-0.951034	-0.19381
SD	0.264034	0.0723814	0.0703583	0.0529528	0.137134	0.132979	0.352347	0.183881
